# Supplementary material for: Efficacy and Safety of Dalpiciclib in HR-Positive Advanced Breast Cancer: A Two-Center Retrospective Study
Source: Cancers (Basel). 2026 Mar 22;18(6):1025. doi: 10.3390/cancers18061025 (PMC13025841; doi:10.3390/cancers18061025)
Supplement: Supplementary file 1 [file cancers-18-01025-s001.zip]

Archive with 1 entries (1 files):
- cancers-4126845-supplementary.pdf
